# Supplementary material for: Hyperfiltration in Obesity: The Vicious Link Between Visceral Fat, Proteinuria, and Sodium Excretion
Source: Nutrients. 2026 Jul 9;18(14):2233. doi: 10.3390/nu18142233 (PMC13416162; doi:10.3390/nu18142233)
Supplement: Supplementary file 1 [file nutrients-18-02233-s001.zip]

Archive with 1 entries (1 files):
- nutrients-4372909-supplementary.pdf
